# Supplementary material for: Cell-Size-Dependent Transcription of FLC and Its Antisense Long Non-coding RNA COOLAIR Explain Cell-to-Cell Expression Variation
Source: Cell Syst. 2017 Jun 28;4(6):622–635.e9. doi: 10.1016/j.cels.2017.05.010 (PMC5493185; doi:10.1016/j.cels.2017.05.010)
Supplement: Table S1. smFISH Probe Sequences, Related to STAR Methods [file mmc2.xlsx]

## Sheet: A FLC exon
Sense FLC Exon Probes	Sequences (5’-3’)
1	ttttttttttccttttctcg
2	actaagcgttttctctttct
3	tcaggtttgggttcaagtcg
4	gctttgtgccctaatttgat
5	ctagtttttttcttcccatg
6	ttgttctcaattcgcttgat
7	gaaggtgacttgtcggctac
8	tgagaccgttgcgacgtttg
9	gaaagctgacgagctttctc
10	gacggatgcgtcacagagaa
11	gaggcggagacgacgagaag
12	gaggagaagctgtagagctt
13	aggatcttgaccaggttatc
14	atgctgtttcccatatcgat
15	ccaaggctttaagatcatca
16	agttcagagcttttgactga
17	agtagctcatagtgtgaacc
18	aagcttgctatccacaagtt
19	catttttgacatttgatccc
20	ccagttgaacaagagcatcg
21	agggcagtctcaaggtgttc
22	tcttcttggctctagtcacg
23	acaagcttcaacatgagttc
24	gcattttctccttttcttta
25	caaaacctggttctcttctt
26	atccaaggaatatctggcta
27	tcactttctctttttgtctt
28	ctccatctgtacgataatca
29	ctgctcccacatgatgatta
30	aggtgacatctccatctcag
31	agattgtcggagatttgtcc
32	taagtagtgggagagtcacc
33	tttcaaccgccgatttaagg
34	cccttatcagcggaataatt
35	ggccaaagagagagtattaa
36	agtatcacacacaaagtctc
37	agtattgacttagttccgtc
38	gttcatcaaccttttgtctt

## Sheet: B FLC intron1 full
Sense FLC Intron 1 (full) Probes	Sequences (5’-3’)
1	gatccgccggaaaaaaacca
2	catgtatctatcatggtcgc
3	cacgacattgttcttcctta
4	caacaacatcgagcacgcat
5	ctctatagatctcccgtaag
6	acattgttcagcattaaccc
7	caatagctgcacaatgtggt
8	aggtccacagcaaagatagg
9	aggctgagttttttgaagct
10	tgaagtagcatatgtgcggt
11	gcacacgacgattgtgattc
12	agaccagtttatgtacagca
13	tttataaatctcccggacgt
14	tcctttttaccattaacctc
15	tttcccaattaatgtggctt
16	gtgtaactgcaagagtggga
17	attgaggttgtggattgtca
18	ggttgtgtgattgtcgattt
19	atttcctagaggcaccaaag
20	tagatccgtaccaaagaggt
21	tggagggttgtagtagacac
22	gaccaacatggccaaactac
23	atcaagtgagaatcggccag
24	gacctaactaggggtgaaca
25	tagtcaggtgtctcgacaat
26	tccacgttctaaaaggcttc
27	gctctttgcatcaacctaag
28	gcccttgaagttacactaac
29	cggtcttccattttgttatt
30	tacatggaccgagtcttaga
31	gtatgaggaagccaaactcc
32	tgtggcggtaaccagataac
33	gctagtattgatgacccata
34	caaggttttttccagcgata
35	ggtaacatcagctctttgtt
36	aaacgcctctttcatgagtt
37	cttttctttttgtatcccag
38	acctatttaccctctatttt
39	ccataccacaacttttagca
40	agagattcagagcttccatt
41	tagtggaagactgcttccaa
42	ccaagtacacagactgagtc
43	gccacaatgtgatgacatgg
44	agccccaatcttaaatgcaa
45	tccagattgtttctatgcat
46	ccctaaacataagcctctac
47	tagcgctggctttgattaac
48	agcacatctgaatttccact

## Sheet: C FLC intron1 5end
Sense FLC Intron 1 (5’ end) Probes	Sequences (5’-3’)
1	ccaggtaaggaaaaggcgta
2	gatccgccggaaaaaaacca
3	catgtatctatcatggtcgc
4	gttcttccttaaatttggtt
5	gctaaaaagcttcttcacga
6	tccatgcagaattttttttt
7	tgacatgcaatttttttcca
8	aacatcgagcacgcatcaga
9	atggcttgaaacttcactca
10	tgcattgcatacaaatccga
11	aactctatagatctcccgta
12	acattgttcagcattaaccc
13	caatagctgcacaatgtggt
14	aggtccacagcaaagatagg
15	aggctgagttttttgaagct
16	tgaagtagcatatgtgcggt
17	tcgcaatcgataaccagatt
18	gcacacgacgattgtgattc
19	agaccagtttatgtacagca
20	tttataaatctcccggacgt
21	accattaacctcatactaat
22	accaaacttcttgatccttt
23	tttcccaattaatgtggctt
24	accaattcatcttttagtca
25	tctttaaatagcatatccca
26	ctgcaagagtgggaaactat
27	tgaggcaaatctatgtgtgt
28	attgaggttgtggattgtca
29	ggttgtgtgattgtcgattt
30	gatacaaaggttgtgtgaca
31	acaaggctgtgtgaatgaca
32	atttcctagaggcaccaaag
33	gacaagtgttgtgggatttt
34	gaggttggtatttcttacat
35	ttcattatagatccgtacca
36	caccagattcaattttgaca
37	tggagggttgtagtagacac
38	actacaaccatttggttatt
39	tcttgaccaacatggccaaa
40	atcaagtgagaatcggccag
41	gacctaactaggggtgaaca
42	gtgtctcgacaattccaagg
43	taagaccaggagttctagtc
44	gttctaaaaggcttcttctt
45	actgagtaactaagggttcc
46	gctctttgcatcaacctaag
47	atcagtcctattgtgaagtt

## Sheet: D FLC intron1 3end
Sense FLC Intron 1 (3’ end) Probes	Sequences (5’-3’)
1	ttgacctagaagatccaaca
2	tcttccatagaaggaagcga
3	gcccttgaagttacactaac
4	ttcctatatttaaaccccaa
5	atagaaactgtgaggttcca
6	cttccattttgttatttcac
7	ctcctaagaataggaagccg
8	tacatggaccgagtcttaga
9	gtatgaggaagccaaactcc
10	tgtggcggtaaccagataac
11	gctagtattgatgacccata
12	caaggttttttccagcgata
13	tcggatttttcaatgaacct
14	tcagctctttgtttgtaagt
15	atctcgtgtcaaaattggta
16	aaacgcctctttcatgagtt
17	cttttctttttgtatcccag
18	tcaggactacgaacaatggt
19	tttctatcatgtttaccctt
20	acaaaacctatttaccctct
21	gcgtgttatcaaaaccatta
22	aaacacctatatcctttaca
23	ccataccacaacttttagca
24	agagcttccattttggtttt
25	attgcaacctctatcagaga
26	tagtggaagactgcttccaa
27	agacttccctaacaatagca
28	ccaagtacacagactgagtc
29	gccacaatgtgatgacatgg
30	gcaatttttatttttccaga
31	agccccaatcttaaatgcaa
32	gcatttatgtttgtgaatct
33	tctactgtccagattgtttc
34	gttaaggtacataagaaccc
35	tagcgctggctttgattaac
36	gtcatacaaaggcatacaga
37	atgacattttccctcaaaga
38	atgtgggctaacatgtattt
39	gctcaaagattagttatcca
40	gatattttttttctctctca
41	tgttcttagctttgtaagca
42	tctgaatttccactttttca
43	ttcatgtttaagcagtagca
44	acacgctagtattcgtaaca
45	gagagaacaccttacctttt
46	aggccactggaaactatgaa
47	aactactagctaacccttga

## Sheet: E FLC intron1 mid
Sense FLC Intron 1 (mid) Probes	Sequences (5’-3’)
1	accaattcatcttttagtca
2	tctttaaatagcatatccca
3	ctgcaagagtgggaaactat
4	tgaggcaaatctatgtgtgt
5	attgaggttgtggattgtca
6	ggttgtgtgattgtcgattt
7	gatacaaaggttgtgtgaca
8	acaaggctgtgtgaatgaca
9	atttcctagaggcaccaaag
10	gacaagtgttgtgggatttt
11	gaggttggtatttcttacat
12	ttcattatagatccgtacca
13	caccagattcaattttgaca
14	tggagggttgtagtagacac
15	actacaaccatttggttatt
16	tcttgaccaacatggccaaa
17	atcaagtgagaatcggccag
18	gacctaactaggggtgaaca
19	gtgtctcgacaattccaagg
20	taagaccaggagttctagtc
21	gttctaaaaggcttcttctt
22	actgagtaactaagggttcc
23	gctctttgcatcaacctaag
24	atcagtcctattgtgaagtt
25	ttgacctagaagatccaaca
26	tcttccatagaaggaagcga
27	gcccttgaagttacactaac
28	ttcctatatttaaaccccaa
29	atagaaactgtgaggttcca
30	cttccattttgttatttcac
31	ctcctaagaataggaagccg
32	tacatggaccgagtcttaga
33	gtatgaggaagccaaactcc
34	tgtggcggtaaccagataac
35	gctagtattgatgacccata
36	caaggttttttccagcgata
37	tcggatttttcaatgaacct
38	tcagctctttgtttgtaagt
39	atctcgtgtcaaaattggta
40	aaacgcctctttcatgagtt
41	cttttctttttgtatcccag
42	tcaggactacgaacaatggt
43	tttctatcatgtttaccctt
44	acaaaacctatttaccctct
45	gcgtgttatcaaaaccatta
46	aaacacctatatcctttaca
47	ccataccacaacttttagca

## Sheet: F COOLAIR intron
Antisense FLC Intron Probes	Sequences (5’-3’)
1	gtagtgctacttttacatgc
2	ttccaactccaagtgtctag
3	ttatggttaggtttggatcc
4	gtttatggaccgattagttt
5	agttaatcaccttttaacca
6	ggttgtgtaaacgttgtcta
7	gttcaatattggtttccttg
8	tggtctggttcagtctagtt
9	ttcttgattctctttcaggt
10	tctgggtttggtagagattc
11	gaaccttttatagtctggtt
12	ggttttggttcatttggaga
13	taggttttggttcttcttct
14	aattccggttgttggacata
15	acggctggttagagttaagg
16	gggttagtgagattattact
17	gttgttggtagtttggttta
18	ttcttctcaagattagggca
19	gtcttgtatagttgtattct
20	cattcactagttagcacttt
21	tatatagtcagtgcatttca
22	acactcttatgcttgcagat
23	atgtccatgtacatggacat
24	aataagcactgcgtgttgtg
25	acgaaagctacatttcctaa
26	acgaaagctacatttcctaa
27	attctgaagttgttaggttt
28	cttcatatgttttggattcc
29	gcttgcacacatatttgcaa
30	ctctgttactttaagtctgc
31	gatatatcctcttctgtgtt
32	gctaccaattttattgtaca
33	cgtgctgcttttgtttgttg
34	ctgaattttgtttgctgaga
35	atttcgtaatgtctactcct
36	ctctccacctttgattacaa
37	tcttctgtccctttttcatg
38	ttcatagcccttgtctttta
39	atgcattatgcataccgcaa
40	taaaatgaggtggtggctcc
41	actattagtttgccgagtga
42	atggagttttataaggcgta
43	aacattttgaatcttttccc
44	attttttttgtcatctctcc
45	agctagtagttttgatccta
46	tttccagtggccttttcaag
47	ggtgttctctcaatgtttca
48	gttacgaatactagcgtgtt
